# Supplementary material for: Ferroptosis‐related gene signature as a prognostic marker for lower‐grade gliomas
Source: J Cell Mol Med. 2021 Feb 16;25(6):3080–90. doi: 10.1111/jcmm.16368 (PMC7957186; doi:10.1111/jcmm.16368)
Supplement: Supplementary file 1 — Table S1 [file JCMM-25-3080-s001.xlsx]

## Sheet: Sheet1
Functions of genes in the ferroptosis-related prognostic risk model
NO	Gene symbol	Full name	Function	Risk coefficient
1	VDAC2	Voltage Dependent Anion Channel 2	Play role in cell metabolism, mitochondrial apoptosis, and spermatogenesis	-0.5619
2	TP63	Tumor Protein P63	Acts as a sequence specific DNA binding transcriptional activator or repressor	0.6461
3	NFE2L2	Nuclear Factor Erythroid 2-Related Factor 2	Play a key role in the response to oxidative stress	0.5302
4	MT3	Metallothionein 3	Ferroptosis-related protein	0.2582
5	MAP3K5	Mitogen-Activated Protein Kinase Kinase Kinase 5	The essential component of the MAP kinase signal transduction pathway	-0.4842
6	LAMP2	Lysosomal Associated Membrane Protein 2	Modulates chaperone-mediated autophagy	0.4203
7	HSPB1	Heat Shock Protein Beta-1	Protecting cancer cells from apoptosis	0.4061
8	FANCD2	Fanconi Anemia Complementation Group D2	Maintenance of chromosomal stability	0.7676
9	EIF2AK4	Eukaryotic Translation Initiation Factor 2 Alpha Kinase 4	Metabolic-stress sensing protein kinase	0.8435
10	DNAJB6	DnaJ Homolog Subfamily B Member 6	Ferroptosis-related protein	-0.9802
11	CHMP5	Charged Multivesicular Body Protein 5	Ferroptosis-related protein	-0.6546
12	ARNTL	Aryl Hydrocarbon Receptor Nuclear Translocator Like	Acts as an important regulator of physiological functions	0.5196
